# Supplementary material for: The genome of Magnolia hypoleuca provides a new insight into cold tolerance and the evolutionary position of magnoliids
Source: Front Plant Sci. 2023 Feb 10;14:1108701. doi: 10.3389/fpls.2023.1108701 (PMC9950645; doi:10.3389/fpls.2023.1108701)
Supplement: Supplementary file 2 [file Table_1.xlsx]

## Sheet: Table S1
Table S1. Summary of sequencing data of Magnolia hypoleuca.
Pair-end libraries	Insert size	Total data (G)	Sequence coverage (X)
Illumina reads	350bp	97	60
Oxford Nanopore	20 Kb	288	180
Hi-C	-	85	53
Total	-	470	293

## Sheet: Table S2
Table S2. Statistic of M. hypoleuca genome assembly.
software	Canu, Pilon
contigs (>= 0 bp)	769
contigs (>= 1000 bp)	769
contigs (>= 5000 bp)	769
contigs (>= 10000 bp)	769
contigs (>= 25000 bp)	769
contigs (>= 50000 bp)	769
Total length (>= 50000 bp)	1770746731
contigs	769
Largest contig	69246497
Total length	1770746731
GC (%)	40.61
N50	8646932 bp
N90	1178163 bp
L50	55
L90	234

## Sheet: Table S3
Table S3. Chromosomes length of M. hypoleuca using HiC reads
Chr_id	contigs number	Length
Chr1	2678	135050534
Chr2	2456	133403027
Chr3	2549	118526101
Chr4	2350	117155581
Chr5	2109	112318726
Chr6	2191	109357561
Chr7	1556	97065323
Chr8	1838	88914469
Chr9	1324	88207250
Chr10	1506	83509759
Chr11	1628	83038027
Chr12	1401	82588343
Chr13	1702	79496799
Chr14	1637	78257726
Chr15	1280	76620216
Chr16	1233	76281916
Chr17	1664	71998803
Chr18	1496	69873906
Chr19	1275	69138932
TOTAL	33873	1770802999

## Sheet: Table S4
Table S4. Assembly results of M. hypoleuca using Hi-C
software	ALLHIC assembly
contigs (>= 0 bp)	19
# contigs (>= 1000 bp)	19
# contigs (>= 5000 bp)	19
# contigs (>= 10000 bp)	19
# contigs (>= 25000 bp)	19
# contigs (>= 50000 bp)	19
Total length (>= 50000 bp)	1770802999
# contigs	19
Largest contig	135050534
Total length	1770802999
GC (%)	40.61
N50	88914469
N90	71998803
L50	8
L90	17

## Sheet: Table S5
Table S5. Validation of genome assembly using BUSCO
Species	level	Size	BUSCO anotation assessment results
M.hypoleuca	contigs	1,770,746,731bp	C:98.4%[S:95.5%,D:2.9%],F:0.8%,M:0.8%,n:1614
M.hypoleuca	chromosomes	1,770,802,999bp	C:98.6%[S:95.7%,D:2.9%],F:0.7%,M:0.7%,n:1614
C: Complete Single-Copy BUSCOs
D: Complete Duplicated BUSCOs
F: Fragmented BUSCOs
M: Missing BUSCOs
n: Total BUSCO groups searched

## Sheet: Table S6
Table S6. Annotation of repeat sequences in the M. hypoleuca genome.
Type	M.hypoleuca
	Repeat Size(bp)	% of genome
TRF	27273796	3.92
RepeatMasker	288158025	41.44
RepeatProteinMask	77010643	11.07
Total	317988002	45.73
Specie		M. hypoleuca
Classification	superfamily	length(bp)	%of genome
Class I retrotrasposon
LINE	RTE	5979026	34
	L1	27563106	1.56
	other	805260	0.12
SINE	tRNA	19128	0.003
	other	89070	0.01
LTR elements:	/	1018994823 bp	57.63
LTR	Copia	307794727	17.38
	Gypsy	433746899	24.49
Class II DNA transposon
DNA transposons	60870	25962439 bp	1.47
hobo-Activator	24642	10736359 bp	0.61
En-Spm	3386	1328591 bp	0.08
MuDR-IS905	1622	1443480 bp	0.08
Tourist/Harbinger	5142	2348899 bp	0.13

## Sheet: Table S7
Table S7. Statistics of predicted protein-coding genes in M. hypoleuca genome.
Species	Number	Average length (bp)	Average CDS length (bp)
M.hypoleuca	33873	339.52	1021.44
M. officinalis	23424	429.95	1292.83
Magnolia biondii	41181	315.98	950.92
Liriodendron chinense	25935	424.4	1266.4
Litsea cubeba	24677	402.8	1145.45
Populus trichocarpa	51718	497.15	1494.43
Arabidopsis thaliana	48268	1871.76	1214.84
Oryza sativa	28559	360.72	1085.13
Nymphaea colorate	27618	392.08	1132.74
Ginkgo biloba	36508	407.42	1186.38

## Sheet: Table S8
Table S8. Annotation of conserved non-coding RNA genes in the M. hypoleuca genome.
Type	M. hypoleuca
	Copy (w*)	Average length (bp)	Total length (bp)	% of genome
miRNA	154	125.02	113644	0.016344
tRNA	749	74.43	42206	0.00607
rRNA	604	273.88	67101	0.009651
snRNA	4032	110	113080	0.016263

## Sheet: Table S9
Table S9. M. hypoleuca single-copy gene.
GENE_ID	COG_class	COG_class_annotation	GO_annotation	KEGG_annotation	KOG_class	KOG_class_annotation	Pfam_annotation	Swissprot_annotation	TrEMBL_annotation	nr_annotation
evm.model.group1.1020	[O]	Posttranslational modification, protein turnover, chaperones	--	K09013|1e-156|vvi:100243733|K09013 Fe-S cluster assembly ATP-binding protein | (RefSeq) ABC transporter I family member 6, chloroplastic	--	--	--	ABC transporter I family member 6, chloroplastic (Precursor) OS=Arabidopsis thaliana (Mouse-ear cress) PE=1 SV=1	Uncharacterized protein {ECO:0000313|EMBL:ERN04239.1} OS=Amborella trichopoda PE=3 SV=1	PREDICTED: ABC transporter I family member 6, chloroplastic-like [Elaeis guineensis]
evm.model.group1.1375	--	--	--	--	[R]	General function prediction only	--	Pentatricopeptide repeat-containing protein At5g03800 OS=Arabidopsis thaliana (Mouse-ear cress) PE=2 SV=1	Putative uncharacterized protein {ECO:0000313|EMBL:CBI30210.3} OS=Vitis vinifera (Grape) PE=4 SV=1	PREDICTED: pentatricopeptide repeat-containing protein At5g03800 [Nelumbo nucifera]
evm.model.group1.1517	--	--	--	--	--	--	--	--	Uncharacterized protein {ECO:0000313|EMBL:KDP25094.1} OS=Jatropha curcas (Barbados nut) PE=4 SV=1	PREDICTED: uncharacterized protein LOC104609486 [Nelumbo nucifera]
evm.model.group1.1824	[J]	Translation, ribosomal structure and biogenesis	Molecular Function: structural constituent of ribosome (GO:0003735);; Cellular Component: ribosome (GO:0005840);; Biological Process: translation (GO:0006412);;	--	[J]	Translation, ribosomal structure and biogenesis	--	50S ribosomal protein L9, chloroplastic (Precursor) GN=RPL9 OS=Arabidopsis thaliana (Mouse-ear cress) PE=2 SV=1	Putative uncharacterized protein {ECO:0000313|EMBL:ACU15460.1} OS=Glycine max (Soybean) PE=2 SV=1	uncharacterized protein LOC100500390 [Glycine max]
evm.model.group1.204	[M]	Cell wall/membrane/envelope biogenesis	--	--	[IE]	--	--	3beta-hydroxysteroid-dehydrogenase/decarboxylase isoform 1 GN=T3F24.9 OS=Arabidopsis thaliana (Mouse-ear cress) PE=2 SV=1	Uncharacterized protein {ECO:0000313|EMBL:EMJ11163.1} OS=Prunus persica (Peach) PE=3 SV=1	PREDICTED: short-chain dehydrogenase/reductase family 42E member 1 isoform X1 [Nelumbo nucifera]
evm.model.group1.210	--	--	--	K11649|2e-172|vvi:100258194|K11649 SWI/SNF related-matrix-associated actin-dependent regulator of chromatin subfamily C | (RefSeq) SWI/SNF complex subunit SWI3B	[B]	Chromatin structure and dynamics	--	SWI/SNF complex subunit SWI3B GN=F4P9.38 OS=Arabidopsis thaliana (Mouse-ear cress) PE=1 SV=1	Uncharacterized protein {ECO:0000313|EMBL:KDO85235.1} OS=Citrus sinensis (Sweet orange) PE=4 SV=1	PREDICTED: SWI/SNF complex subunit SWI3B isoform X1 [Nelumbo nucifera]
evm.model.group1.2139	--	--	--	K14557|0.0|vvi:100267580|K14557 U3 small nucleolar RNA-associated protein 6 | (RefSeq) U3 small nucleolar RNA-associated protein 6 homolog	[R]	General function prediction only	--	--	Putative uncharacterized protein {ECO:0000313|EMBL:CBI23227.3} OS=Vitis vinifera (Grape) PE=4 SV=1	PREDICTED: U3 small nucleolar RNA-associated protein 6 homolog isoform X1 [Nelumbo nucifera]
evm.model.group1.2211	[O]	Posttranslational modification, protein turnover, chaperones	--	--	--	--	--	UPF0051 protein ABCI8, chloroplastic (Precursor) GN=T4B21.16 OS=Arabidopsis thaliana (Mouse-ear cress) PE=2 SV=1	Putative uncharacterized protein {ECO:0000313|EMBL:CAN76788.1} OS=Vitis vinifera (Grape) PE=4 SV=1	PREDICTED: UPF0051 protein ABCI8, chloroplastic [Vitis vinifera]
evm.model.group1.2260	--	--	--	--	--	--	--	Protein LHCP TRANSLOCATION DEFECT (Precursor) GN=F8A12.12 OS=Arabidopsis thaliana (Mouse-ear cress) PE=1 SV=1	Uncharacterized protein {ECO:0000313|EMBL:EMJ13355.1} OS=Prunus persica (Peach) PE=4 SV=1	PREDICTED: protein LHCP TRANSLOCATION DEFECT [Prunus mume]
evm.model.group1.2427	[H]	Coenzyme transport and metabolism	--	--	--	--	--	--	Uncharacterized protein {ECO:0000313|EMBL:EMJ12964.1} OS=Prunus persica (Peach) PE=4 SV=1	PREDICTED: uncharacterized protein LOC104585749 [Nelumbo nucifera]
evm.model.group1.2579	--	--	--	K08914|6e-178|vvi:100251653|K08914 light-harvesting complex II chlorophyll a/b binding protein 3 | (RefSeq) chlorophyll a-b binding protein 13, chloroplastic	--	--	--	Chlorophyll a-b binding protein 13, chloroplastic (Precursor) GN=CAB13 OS=Solanum lycopersicum (Tomato) PE=1 SV=1	Uncharacterized protein {ECO:0000313|EMBL:ESW05143.1} OS=Phaseolus vulgaris (Kidney bean) PE=4 SV=1	PREDICTED: chlorophyll a-b binding protein 13, chloroplastic [Elaeis guineensis]
evm.model.group1.273	--	--	--	--	--	--	--	--	Putative uncharacterized protein {ECO:0000313|EMBL:CCB62703.1} OS=Vitis vinifera (Grape) PE=4 SV=1	PREDICTED: calponin homology domain-containing protein DDB_G0272472 [Nelumbo nucifera]
evm.model.group1.318	--	--	--	K03259|9e-139|vvi:100258939|K03259 translation initiation factor 4E | (RefSeq) eukaryotic translation initiation factor NCBP	[J]	Translation, ribosomal structure and biogenesis	--	Eukaryotic translation initiation factor NCBP GN=NCBP OS=Triticum aestivum (Wheat) PE=2 SV=1	Putative uncharacterized protein {ECO:0000313|EMBL:CBI29949.3} OS=Vitis vinifera (Grape) PE=3 SV=1	PREDICTED: eukaryotic translation initiation factor NCBP-like [Nelumbo nucifera]
evm.model.group1.452	[J]	Translation, ribosomal structure and biogenesis	--	--	[R]	General function prediction only	--	Putative nitric oxide synthase OS=Oryza sativa subsp. japonica (Rice) PE=3 SV=1	Putative uncharacterized protein {ECO:0000313|EMBL:CCB43776.1} OS=Vitis vinifera (Grape) PE=4 SV=1	PREDICTED: NO-associated protein 1, chloroplastic/mitochondrial [Nelumbo nucifera]
evm.model.group1.464	[L]	Replication, recombination and repair	--	K10756|0.0|vvi:100247946|K10756 replication factor C subunit 3/5 | (RefSeq) replication factor C subunit 3	[DL]	--	--	Replication factor C subunit 3 GN=At5g27740 OS=Arabidopsis thaliana (Mouse-ear cress) PE=2 SV=1	Uncharacterized protein {ECO:0000313|EnsemblPlants:Solyc01g020440.2.1} OS=Solanum lycopersicum (Tomato) PE=4 SV=1	PREDICTED: replication factor C subunit 3 [Nelumbo nucifera]
evm.model.group1.635	--	--	--	K14313|6e-167|vvi:100244686|K14313 nuclear pore complex protein Nup53 | (RefSeq) nuclear pore complex protein NUP35	[D]	Cell cycle control, cell division, chromosome partitioning	--	Nuclear pore complex protein NUP35 {ECO:0000303|PubMed:21189294} OS=Arabidopsis thaliana (Mouse-ear cress) PE=1 SV=1	Nuclear pore complex protein NUP35 {ECO:0000256|PIRNR:PIRNR038119} OS=Vitis vinifera (Grape) PE=3 SV=1	PREDICTED: nucleoporin NUP53 [Nelumbo nucifera]
evm.model.group1.644	--	--	--	K14304|0.0|vvi:100256006|K14304 nuclear pore complex protein Nup85 | (RefSeq) nuclear pore complex protein NUP85	[YU]	--	--	Nuclear pore complex protein NUP85 OS=Arabidopsis thaliana (Mouse-ear cress) PE=1 SV=1	Putative uncharacterized protein {ECO:0000313|EMBL:CBI20847.3} OS=Vitis vinifera (Grape) PE=4 SV=1	PREDICTED: nuclear pore complex protein Nup85 isoform X1 [Nelumbo nucifera]
evm.model.group1.885	--	--	--	--	[R]	General function prediction only	--	Pentatricopeptide repeat-containing protein At1g15510, chloroplastic (Precursor) GN=PCMP-H73 OS=Arabidopsis thaliana (Mouse-ear cress) PE=3 SV=1	Putative uncharacterized protein {ECO:0000313|EMBL:CCB59545.1} OS=Vitis vinifera (Grape) PE=4 SV=1	PREDICTED: pentatricopeptide repeat-containing protein At1g15510, chloroplastic [Nelumbo nucifera]
evm.model.group10.354	[F]	Nucleotide transport and metabolism	--	K01951|0.0|vvi:100246139|K01951 GMP synthase (glutamine-hydrolysing) [EC:6.3.5.2] | (RefSeq) GMP synthase [glutamine-hydrolyzing]	[F]	Nucleotide transport and metabolism	--	--	Putative uncharacterized protein {ECO:0000313|EMBL:CCB58346.1} OS=Vitis vinifera (Grape) PE=3 SV=1	PREDICTED: LOW QUALITY PROTEIN: GMP synthase [glutamine-hydrolyzing] [Vitis vinifera]
evm.model.group10.452	Predicted unusual protein kinase regulating ubiquinone biosynthesis	;;	--	--	[R]	General function prediction only	--	Uncharacterized aarF domain-containing protein kinase At1g79600, chloroplastic (Precursor) GN=At1g79600 OS=Arabidopsis thaliana (Mouse-ear cress) PE=2 SV=1	Ubiquinone biosynthesis protein coq-8 {ECO:0000313|EMBL:EOX95485.1} OS=Theobroma cacao (Cacao) PE=4 SV=1	PREDICTED: aarF domain-containing protein kinase 4 [Nelumbo nucifera]
evm.model.group10.673	[J]	Translation, ribosomal structure and biogenesis	Cellular Component: cytoplasm (GO:0005737);; Biological Process: translational termination (GO:0006415);; Biological Process: photomorphogenesis (GO:0009640);; Biological Process: seed germination (GO:0009845);; Biological Process: regulation of flower development (GO:0009909);; Biological Process: meristem structural organization (GO:0009933);; Biological Process: seed dormancy process (GO:00101…	K02836|0.0|vvi:100244239|K02836 peptide chain release factor 2 | (RefSeq) peptide chain release factor PrfB2, chloroplastic	[J]	Translation, ribosomal structure and biogenesis	--	Peptide chain release factor PrfB2, chloroplastic {ECO:0000303|PubMed:21771930} (Precursor) OS=Arabidopsis thaliana (Mouse-ear cress) PE=3 SV=1	Putative uncharacterized protein {ECO:0000313|EMBL:CAN69654.1} OS=Vitis vinifera (Grape) PE=4 SV=1	hypothetical protein VITISV_010541 [Vitis vinifera]
evm.model.group10.822	--	--	--	K15141|8e-64|vvi:100246950|K15141 mediator of RNA polymerase II transcription subunit 28 | (RefSeq) mediator of RNA polymerase II transcription subunit 28	--	--	--	Mediator of RNA polymerase II transcription subunit 28 GN=F8J2.30 OS=Arabidopsis thaliana (Mouse-ear cress) PE=1 SV=1	Uncharacterized protein {ECO:0000313|EMBL:KGN52780.1} OS=Cucumis sativus (Cucumber) PE=4 SV=1	PREDICTED: mediator of RNA polymerase II transcription subunit 28 [Nelumbo nucifera]
evm.model.group10.898	--	--	--	--	--	--	--	Protein LOW PSII ACCUMULATION 1, chloroplastic (Precursor) GN=LPA1 OS=Arabidopsis thaliana (Mouse-ear cress) PE=1 SV=1	Putative uncharacterized protein {ECO:0000313|EMBL:CBI36826.3} OS=Vitis vinifera (Grape) PE=4 SV=1	PREDICTED: protein LOW PSII ACCUMULATION 1, chloroplastic [Elaeis guineensis]
evm.model.group10.95	--	--	--	K20310|1e-165|vvi:100256884|K20310 trafficking protein particle complex subunit 13 | (RefSeq) trafficking protein particle complex subunit 13	[S]	Function unknown	--	--	Putative uncharacterized protein {ECO:0000313|EMBL:CBI41051.3} OS=Vitis vinifera (Grape) PE=4 SV=1	PREDICTED: trafficking protein particle complex subunit 13 [Vitis vinifera]
evm.model.group11.1146	--	--	--	K20293|0.0|vvi:100255670|K20293 conserved oligomeric Golgi complex subunit 6 | (RefSeq) conserved oligomeric Golgi complex subunit 6	[S]	Function unknown	--	--	Putative uncharacterized protein {ECO:0000313|EMBL:CBI33915.3} OS=Vitis vinifera (Grape) PE=4 SV=1	PREDICTED: conserved oligomeric Golgi complex subunit 6 [Nelumbo nucifera]
evm.model.group11.1213	--	--	--	--	[A]	RNA processing and modification	--	Zinc finger CCCH domain-containing protein 7 OS=Oryza sativa subsp. japonica (Rice) PE=2 SV=1	Putative uncharacterized protein {ECO:0000313|EMBL:CBI27895.3} OS=Vitis vinifera (Grape) PE=4 SV=1	PREDICTED: uncharacterized protein LOC104586647 [Nelumbo nucifera]
evm.model.group11.1329	[I]	Lipid transport and metabolism	--	--	[R]	General function prediction only	--	Pheophytinase, chloroplastic (Precursor) GN=MAC12.25 OS=Arabidopsis thaliana (Mouse-ear cress) PE=1 SV=1	Putative uncharacterized protein {ECO:0000313|EMBL:CBI16524.3} OS=Vitis vinifera (Grape) PE=4 SV=1	PREDICTED: pheophytinase, chloroplastic [Nelumbo nucifera]
evm.model.group11.1368	Pimeloyl-ACP methyl ester carboxylesterase	;;	--	--	--	--	--	Protein AUXIN RESPONSE 4 GN=AXR4 OS=Arabidopsis thaliana (Mouse-ear cress) PE=2 SV=1	Uncharacterized protein {ECO:0000313|EnsemblPlants:PGSC0003DMT400063439} OS=Solanum tuberosum (Potato) PE=4 SV=1	PREDICTED: protein AUXIN RESPONSE 4 [Nelumbo nucifera]
evm.model.group11.1558	--	--	--	K20308|0.0|vvi:100265343|K20308 trafficking protein particle complex subunit 11 | (RefSeq) trafficking protein particle complex subunit 11	[S]	Function unknown	--	--	Putative uncharacterized protein {ECO:0000313|EMBL:CCB60389.1} OS=Vitis vinifera (Grape) PE=4 SV=1	PREDICTED: trafficking protein particle complex subunit 11 [Elaeis guineensis]
evm.model.group11.352	[L]	Replication, recombination and repair	--	--	[A]	RNA processing and modification	--	DEAD-box ATP-dependent RNA helicase 18 GN=RH18 OS=Arabidopsis thaliana (Mouse-ear cress) PE=2 SV=1	Coffea canephora DH200=94 genomic scaffold, scaffold_78 {ECO:0000313|EMBL:CDP13971.1} OS=Coffea canephora (Robusta coffee) PE=3 SV=1	PREDICTED: DEAD-box ATP-dependent RNA helicase 18 [Nelumbo nucifera]
evm.model.group11.75	--	--	--	--	[S]	Function unknown	--	--	Uncharacterized protein {ECO:0000313|EMBL:ERN03085.1} OS=Amborella trichopoda PE=4 SV=1	PREDICTED: uncharacterized protein LOC104608818 [Nelumbo nucifera]
evm.model.group11.942	--	--	--	--	[R]	General function prediction only	--	Pentatricopeptide repeat-containing protein At3g16010 GN=At3g16010 OS=Arabidopsis thaliana (Mouse-ear cress) PE=2 SV=1	Putative uncharacterized protein {ECO:0000313|EMBL:CBI36158.3} OS=Vitis vinifera (Grape) PE=4 SV=1	PREDICTED: pentatricopeptide repeat-containing protein At3g16010 isoform X3 [Nelumbo nucifera]
evm.model.group12.1107	[J]	Translation, ribosomal structure and biogenesis	--	--	--	--	--	--	Putative uncharacterized protein {ECO:0000313|EMBL:CAN60150.1} OS=Vitis vinifera (Grape) PE=4 SV=1	PREDICTED: uncharacterized protein LOC105060692 isoform X1 [Elaeis guineensis]
evm.model.group12.131	[R]	General function prediction only	--	--	[H]	Coenzyme transport and metabolism	--	--	Putative uncharacterized protein {ECO:0000313|EMBL:CCB51061.1} OS=Vitis vinifera (Grape) PE=4 SV=1	PREDICTED: COBW domain-containing protein 1 isoform X4 [Nelumbo nucifera]
evm.model.group12.174	--	--	--	--	[R]	General function prediction only	--	Pentatricopeptide repeat-containing protein At1g26460, mitochondrial (Precursor) GN=At1g26460 OS=Arabidopsis thaliana (Mouse-ear cress) PE=2 SV=1	Putative uncharacterized protein {ECO:0000313|EMBL:CBI27281.3} OS=Vitis vinifera (Grape) PE=4 SV=1	PREDICTED: pentatricopeptide repeat-containing protein At1g26460, mitochondrial-like [Nelumbo nucifera]
evm.model.group12.649	[H]	Coenzyme transport and metabolism	--	--	[E]	Amino acid transport and metabolism	--	--	S-adenosyl-L-methionine-dependent methyltransferases superfamily protein isoform 1 {ECO:0000313|EMBL:EOX98537.1} OS=Theobroma cacao (Cacao) PE=4 SV=1	PREDICTED: methyltransferase-like protein 13 [Prunus mume]
evm.model.group13.731	--	--	--	--	--	--	--	--	Pollen Ole e 1 allergen and extensin family protein {ECO:0000313|EMBL:AIU48377.1} (Fragment) OS=Magnolia denudata (Lily tree) PE=2 SV=1	pollen Ole e 1 allergen and extensin family protein, partial [Magnolia denudata]
evm.model.group14.372	Phenylpropionate dioxygenase or related ring-hydroxylating dioxygenase	;;	Molecular Function: iron ion binding (GO:0005506);; Molecular Function: electron carrier activity (GO:0009055);; Molecular Function: oxidoreductase activity, acting on paired donors, with incorporation or reduction of molecular oxygen, NAD(P)H as one donor, and incorporation of two atoms of oxygen into one donor (GO:0016708);; Biological Process: aromatic compound catabolic process (GO:0019439);;…	K00499|6e-180|vvi:100256530|K00499 choline monooxygenase [EC:1.14.15.7] | (RefSeq) choline monooxygenase, chloroplastic	--	--	--	Choline monooxygenase, chloroplastic (Precursor) GN=At4g29890 OS=Arabidopsis thaliana (Mouse-ear cress) PE=2 SV=2	Putative uncharacterized protein {ECO:0000313|EMBL:CBI17889.3} OS=Vitis vinifera (Grape) PE=4 SV=1	PREDICTED: choline monooxygenase, chloroplastic [Vitis vinifera]
evm.model.group15.1040	[K]	Transcription	--	--	--	--	--	--	RNA binding protein, putative {ECO:0000313|EMBL:EEF29218.1} OS=Ricinus communis (Castor bean) PE=4 SV=1	PREDICTED: uncharacterized protein LOC105045501 [Elaeis guineensis]
evm.model.group15.1059	[M]	Cell wall/membrane/envelope biogenesis	--	--	[M]	Cell wall/membrane/envelope biogenesis	--	Glutamine--fructose-6-phosphate aminotransferase [isomerizing] {ECO:0000255|HAMAP-Rule:MF_00164} OS=Cyanidium caldarium PE=3 SV=3	Uncharacterized protein {ECO:0000313|EMBL:ERM98196.1} OS=Amborella trichopoda PE=4 SV=1	hypothetical protein AMTR_s00095p00135200 [Amborella trichopoda]
evm.model.group15.142	--	--	Molecular Function: tubulin-tyrosine ligase activity (GO:0004835);; Biological Process: cellular protein modification process (GO:0006464);; Cellular Component: chloroplast (GO:0009507);; Biological Process: transcription factor import into nucleus (GO:0042991);;	--	[O]	Posttranslational modification, protein turnover, chaperones	--	--	Putative uncharacterized protein {ECO:0000313|EMBL:CBI27809.3} OS=Vitis vinifera (Grape) PE=4 SV=1	PREDICTED: tubulin--tyrosine ligase-like protein 12 [Vitis vinifera]
evm.model.group15.371	[P]	Inorganic ion transport and metabolism	--	--	[S]	Function unknown	--	Vacuolar iron transporter 1.1 OS=Oryza sativa subsp. japonica (Rice) PE=2 SV=1	Uncharacterized protein {ECO:0000313|EnsemblPlants:Si010737m} OS=Setaria italica (Foxtail millet) PE=4 SV=1	PREDICTED: vacuolar iron transporter 1.1-like isoform X2 [Nelumbo nucifera]
evm.model.group16.1092	--	--	--	--	--	--	--	--	Putative uncharacterized protein {ECO:0000313|EMBL:AAM61120.1} OS=Arabidopsis thaliana (Mouse-ear cress) PE=2 SV=1	PREDICTED: uncharacterized protein LOC104595864 [Nelumbo nucifera]
evm.model.group16.648	--	--	--	K09506|1e-144|vvi:100245270|K09506 DnaJ homolog subfamily A member 5 | (RefSeq) DNAJ protein JJJ1 homolog	[O]	Posttranslational modification, protein turnover, chaperones	--	DnaJ protein ERDJ3B (Precursor) GN=F26K9.30 OS=Arabidopsis thaliana (Mouse-ear cress) PE=1 SV=1	Uncharacterized protein {ECO:0000313|EnsemblPlants:GLYMA05G00445.1} OS=Glycine max (Soybean) PE=4 SV=1	PREDICTED: dnaJ homolog subfamily C member 21 [Nelumbo nucifera]
evm.model.group17.1127	Tfp pilus assembly protein FimV	;;	--	--	--	--	--	--	Putative uncharacterized protein {ECO:0000313|EMBL:EEF44191.1} OS=Ricinus communis (Castor bean) PE=4 SV=1	PREDICTED: uncharacterized protein LOC104590230 [Nelumbo nucifera]
evm.model.group17.1156	[M]	Cell wall/membrane/envelope biogenesis	--	--	--	--	--	Plastidal glycolate/glycerate translocator 1, chloroplastic (Precursor) GN=PLGG1 OS=Arabidopsis thaliana (Mouse-ear cress) PE=2 SV=1	Putative uncharacterized protein {ECO:0000313|EMBL:EEF43537.1} OS=Ricinus communis (Castor bean) PE=4 SV=1	PREDICTED: plastidal glycolate/glycerate translocator 1, chloroplastic [Nelumbo nucifera]
evm.model.group17.1302	--	--	--	--	--	--	--	--	Uncharacterized protein {ECO:0000313|EMBL:EEE97064.1} OS=Populus trichocarpa (Western balsam poplar) PE=4 SV=1	PREDICTED: uncharacterized protein LOC103409359 [Malus domestica]
evm.model.group17.1351	--	--	--	--	[R]	General function prediction only	--	Pentatricopeptide repeat-containing protein At5g46580, chloroplastic (Precursor) GN=At5g46580 OS=Arabidopsis thaliana (Mouse-ear cress) PE=2 SV=1	Coffea canephora DH200=94 genomic scaffold, scaffold_72 {ECO:0000313|EMBL:CDP12991.1} OS=Coffea canephora (Robusta coffee) PE=4 SV=1	PREDICTED: pentatricopeptide repeat-containing protein At5g46580, chloroplastic [Sesamum indicum]
evm.model.group17.1475	[K]	Transcription	--	K07447|1e-98|vvi:100247884|K07447 putative holliday junction resolvase [EC:3.1.-.-] | (RefSeq) putative pre-16S rRNA nuclease	[G]	Carbohydrate transport and metabolism	--	--	Putative uncharacterized protein {ECO:0000313|EMBL:CCB43835.1} OS=Vitis vinifera (Grape) PE=3 SV=1	PREDICTED: uncharacterized protein LOC104599161 [Nelumbo nucifera]
evm.model.group17.1638	--	--	--	--	--	--	--	--	Uncharacterized protein {ECO:0000313|EMBL:EMJ22238.1} OS=Prunus persica (Peach) PE=4 SV=1	PREDICTED: uncharacterized protein LOC103333262 [Prunus mume]
evm.model.group17.1651	[R]	General function prediction only	--	K13111|0.0|vvi:100241550|K13111 WD40 repeat-containing protein SMU1 | (RefSeq) suppressor of mec-8 and unc-52 protein homolog 1	[R]	General function prediction only	--	Suppressor of mec-8 and unc-52 protein homolog 1 GN=SMU1 OS=Arabidopsis thaliana (Mouse-ear cress) PE=1 SV=1	Uncharacterized protein {ECO:0000313|EnsemblPlants:GSMUA_Achr9P08610_001} OS=Musa acuminata subsp. malaccensis (Wild banana) PE=4 SV=1	PREDICTED: suppressor of mec-8 and unc-52 protein homolog 1 [Nelumbo nucifera]
evm.model.group17.211	[J]	Translation, ribosomal structure and biogenesis	--	--	[T]	Signal transduction mechanisms	--	CDK5RAP1-like protein GN=OSJNBa0074L11 OS=Oryza sativa subsp. japonica (Rice) PE=2 SV=1	Putative uncharacterized protein {ECO:0000313|EMBL:CAN73510.1} OS=Vitis vinifera (Grape) PE=4 SV=1	PREDICTED: CDK5RAP1-like protein [Nelumbo nucifera]
evm.model.group17.581	[R]	General function prediction only	--	--	--	--	--	Protein LOW PSII ACCUMULATION 1, chloroplastic (Precursor) GN=LPA1 OS=Arabidopsis thaliana (Mouse-ear cress) PE=1 SV=1	Uncharacterized protein {ECO:0000313|EMBL:KCW52342.1} OS=Eucalyptus grandis (Flooded gum) PE=4 SV=1	PREDICTED: uncharacterized protein LOC104611152 [Nelumbo nucifera]
evm.model.group17.839	[I]	Lipid transport and metabolism	--	K00655|1e-144|vvi:100248458|K00655 1-acyl-sn-glycerol-3-phosphate acyltransferase [EC:2.3.1.51] | (RefSeq) 1-acyl-sn-glycerol-3-phosphate acyltransferase 1, chloroplastic	[I]	Lipid transport and metabolism	--	1-acyl-sn-glycerol-3-phosphate acyltransferase 1, chloroplastic (Precursor) GN=LPAT1 OS=Brassica napus (Rape) PE=2 SV=1	Putative uncharacterized protein {ECO:0000313|EMBL:CCB59759.1} OS=Vitis vinifera (Grape) PE=4 SV=1	PREDICTED: 1-acyl-sn-glycerol-3-phosphate acyltransferase 1, chloroplastic-like isoform X2 [Nelumbo nucifera]
evm.model.group18.486	GTPase involved in cell partioning and DNA repair	;;	--	--	[R]	General function prediction only	--	GTP-binding protein OBGC, chloroplastic (Precursor) GN=T28N17.50 OS=Arabidopsis thaliana (Mouse-ear cress) PE=2 SV=1	Putative uncharacterized protein {ECO:0000313|EMBL:CCB50335.1} OS=Vitis vinifera (Grape) PE=3 SV=1	PREDICTED: GTP-binding protein OBGC, chloroplastic [Nelumbo nucifera]
evm.model.group18.7	[J]	Translation, ribosomal structure and biogenesis	Molecular Function: structural constituent of ribosome (GO:0003735);; Cellular Component: ribosome (GO:0005840);; Biological Process: rRNA processing (GO:0006364);; Biological Process: translation (GO:0006412);; Cellular Component: chloroplast stroma (GO:0009570);; Cellular Component: chloroplast envelope (GO:0009941);; Biological Process: photosystem II assembly (GO:0010207);; Biological Process…	K02906|3e-131|vvi:100267754|K02906 large subunit ribosomal protein L3 | (RefSeq) 50S ribosomal protein L3, chloroplastic	[J]	Translation, ribosomal structure and biogenesis	--	50S ribosomal protein L3-1, chloroplastic (Precursor) GN=RPL3A OS=Arabidopsis thaliana (Mouse-ear cress) PE=2 SV=1	Putative uncharacterized protein {ECO:0000313|EMBL:CCB62192.1} OS=Vitis vinifera (Grape) PE=3 SV=1	PREDICTED: 50S ribosomal protein L3, chloroplastic [Vitis vinifera]
evm.model.group18.735	[R]	General function prediction only	--	K14556|0.0|vvi:100250257|K14556 U3 small nucleolar RNA-associated protein 12 | (RefSeq) WDR3; WD repeat-containing protein 3	[A]	RNA processing and modification	--	Dynein assembly factor with WDR repeat domains 1 GN=DAW1 OS=Chlamydomonas reinhardtii (Chlamydomonas smithii) PE=1 SV=1	Putative uncharacterized protein {ECO:0000313|EMBL:CCB55354.1} OS=Vitis vinifera (Grape) PE=4 SV=1	PREDICTED: WD repeat-containing protein 3 [Nelumbo nucifera]
evm.model.group19.1107	[O]	Posttranslational modification, protein turnover, chaperones	--	K12733|9e-110|vvi:100264827|K12733 peptidyl-prolyl cis-trans isomerase-like 1 [EC:5.2.1.8] | (RefSeq) peptidyl-prolyl cis-trans isomerase CYP18-2	[O]	Posttranslational modification, protein turnover, chaperones	--	Peptidyl-prolyl cis-trans isomerase CYP18-2 GN=CYP18-2 OS=Arabidopsis thaliana (Mouse-ear cress) PE=2 SV=1	Peptidyl-prolyl cis-trans isomerase {ECO:0000256|RuleBase:RU000493} OS=Musa acuminata subsp. malaccensis (Wild banana) PE=3 SV=1	PREDICTED: peptidyl-prolyl cis-trans isomerase CYP18-2 [Nelumbo nucifera]
evm.model.group19.301	[O]	Posttranslational modification, protein turnover, chaperones	--	--	--	--	--	--	Putative uncharacterized protein {ECO:0000313|EMBL:CBI30301.3} OS=Vitis vinifera (Grape) PE=4 SV=1	PREDICTED: uncharacterized protein LOC104607665 [Nelumbo nucifera]
evm.model.group19.504	[U]	Intracellular trafficking, secretion, and vesicular transport	--	K03118|2e-152|ath:AT2G01110|K03118 sec-independent protein translocase protein TatC | (RefSeq) APG2; Sec-independent periplasmic protein translocase	--	--	--	Sec-independent protein translocase protein TATC, chloroplastic (Precursor) GN=F23H14.8 OS=Arabidopsis thaliana (Mouse-ear cress) PE=1 SV=2	Uncharacterized protein {ECO:0000313|EMBL:KDO64775.1} OS=Citrus sinensis (Sweet orange) PE=3 SV=1	hypothetical protein CISIN_1g018342mg [Citrus sinensis]
evm.model.group19.562	[M]	Cell wall/membrane/envelope biogenesis	--	--	--	--	--	Protein GAMETE EXPRESSED 3 (Precursor) GN=GEX3 OS=Arabidopsis thaliana (Mouse-ear cress) PE=2 SV=1	Uncharacterized protein {ECO:0000313|EMBL:EMJ19041.1} OS=Prunus persica (Peach) PE=4 SV=1	PREDICTED: protein GAMETE EXPRESSED 3 [Phoenix dactylifera]
evm.model.group19.898	--	--	--	--	[S]	Function unknown	--	--	Uncharacterized protein {ECO:0000313|EnsemblPlants:PGSC0003DMT400050488} OS=Solanum tuberosum (Potato) PE=4 SV=1	PREDICTED: protein FAM210B-like [Solanum tuberosum]
evm.model.group2.1148	--	--	--	--	[R]	General function prediction only	--	--	Uncharacterized protein {ECO:0000313|EMBL:ESR51196.1} OS=Citrus clementina PE=4 SV=1	hypothetical protein CICLE_v10032231mg [Citrus clementina]
evm.model.group2.1211	--	--	--	--	--	--	--	Nijmegen breakage syndrome 1 protein OS=Oryza sativa subsp. indica (Rice) PE=2 SV=1	Uncharacterized protein {ECO:0000313|EnsemblPlants:GSMUA_Achr5P19370_001} OS=Musa acuminata subsp. malaccensis (Wild banana) PE=4 SV=1	PREDICTED: nibrin isoform X1 [Nelumbo nucifera]
evm.model.group2.1807	--	--	--	--	--	--	--	--	Uncharacterized protein {ECO:0000313|EMBL:EXB65611.1} OS=Morus notabilis PE=4 SV=1	hypothetical protein L484_025877 [Morus notabilis]
evm.model.group2.1932	[I]	Lipid transport and metabolism	--	K08232|0.0|ath:AT3G27820|K08232 monodehydroascorbate reductase (NADH) [EC:1.6.5.4] | (RefSeq) MDAR4; monodehydroascorbate reductase 4	[R]	General function prediction only	--	Probable monodehydroascorbate reductase, cytoplasmic isoform 2 GN=At3g27820 OS=Arabidopsis thaliana (Mouse-ear cress) PE=2 SV=1	Monodehydroascorbate reductase 4 isoform 2 {ECO:0000313|EMBL:EOY02420.1} OS=Theobroma cacao (Cacao) PE=4 SV=1	Monodehydroascorbate reductase 4 isoform 2 [Theobroma cacao]
evm.model.group2.1985	[R]	General function prediction only	--	--	--	--	--	--	S-adenosyl-L-methionine-dependent methyltransferases superfamily protein isoform 1 {ECO:0000313|EMBL:EOY20841.1} OS=Theobroma cacao (Cacao) PE=4 SV=1	PREDICTED: uncharacterized protein LOC100263889 [Vitis vinifera]
evm.model.group2.2084	[S]	Function unknown	--	K14439|0.0|ath:AT2G02090|K14439 SWI/SNF-related matrix-associated actin-dependent regulator of chromatin subfamily A containing DEAD/H box 1 [EC:3.6.4.12] | (RefSeq) ETL1; SNF2 domain-containing protein / helicase domain-containing protein	[B]	Chromatin structure and dynamics	--	Protein CHROMATIN REMODELING 19 {ECO:0000303|PubMed:16547115} OS=Arabidopsis thaliana (Mouse-ear cress) PE=2 SV=1	Putative uncharacterized protein {ECO:0000313|EMBL:CBI27512.3} OS=Vitis vinifera (Grape) PE=4 SV=1	PREDICTED: protein CHROMATIN REMODELING 19 [Nelumbo nucifera]
evm.model.group2.2137	--	--	--	--	--	--	--	--	Putative uncharacterized protein {ECO:0000313|EMBL:EEF50217.1} OS=Ricinus communis (Castor bean) PE=4 SV=1	conserved hypothetical protein [Ricinus communis]
evm.model.group2.293	--	--	Cellular Component: nucleus (GO:0005634);; Biological Process: tubulin complex assembly (GO:0007021);; Cellular Component: phragmoplast (GO:0009524);; Biological Process: embryo development (GO:0009790);; Biological Process: cell division (GO:0051301);;	K17262|2e-87|vvi:100250251|K17262 tubulin-folding cofactor B | (RefSeq) tubulin-folding cofactor B	[O]	Posttranslational modification, protein turnover, chaperones	--	Tubulin-folding cofactor B GN=F14P13.18 OS=Arabidopsis thaliana (Mouse-ear cress) PE=1 SV=1	Putative uncharacterized protein {ECO:0000313|EMBL:CBI30103.3} OS=Vitis vinifera (Grape) PE=4 SV=1	PREDICTED: tubulin-folding cofactor B isoform X2 [Vitis vinifera]
evm.model.group2.652	[G]	Carbohydrate transport and metabolism	--	K01214|0.0|vvi:100255802|K01214 isoamylase [EC:3.2.1.68] | (RefSeq) isoamylase 3, chloroplastic	[G]	Carbohydrate transport and metabolism	--	Isoamylase 3, chloroplastic (Precursor) GN=ISA3 OS=Arabidopsis thaliana (Mouse-ear cress) PE=2 SV=2	Putative uncharacterized protein {ECO:0000313|EMBL:CBI19205.3} OS=Vitis vinifera (Grape) PE=4 SV=1	PREDICTED: isoamylase 3, chloroplastic-like [Malus domestica]
evm.model.group2.81	--	--	--	--	[S]	Function unknown	--	--	Putative uncharacterized protein {ECO:0000313|EMBL:CBI19828.3} OS=Vitis vinifera (Grape) PE=4 SV=1	PREDICTED: uncharacterized protein LOC104590111 [Nelumbo nucifera]
evm.model.group2.861	[I]	Lipid transport and metabolism	Biological Process: glycerol metabolic process (GO:0006071);; Biological Process: lipid metabolic process (GO:0006629);; Molecular Function: glycerophosphodiester phosphodiesterase activity (GO:0008889);;	--	[C]	Energy production and conversion	--	Glycerophosphodiester phosphodiesterase GDPD4 {ECO:0000305} OS=Arabidopsis thaliana (Mouse-ear cress) PE=2 SV=1	Putative uncharacterized protein {ECO:0000313|EMBL:CBI17004.3} OS=Vitis vinifera (Grape) PE=4 SV=1	PREDICTED: glycerophosphodiester phosphodiesterase GDPD4 isoform X2 [Vitis vinifera]
evm.model.group3.1200	--	--	--	K03846|0.0|vvi:100245221|K03846 alpha-1,2-mannosyltransferase [EC:2.4.1.259 2.4.1.261] | (RefSeq) dol-P-Man:Man(6)GlcNAc(2)-PP-Dol alpha-1,2-mannosyltransferase	[MU]	--	--	Dol-P-Man:Man(6)GlcNAc(2)-PP-Dol alpha-1,2-mannosyltransferase GN=ALG9 OS=Arabidopsis thaliana (Mouse-ear cress) PE=1 SV=1	Alg9-like mannosyltransferase family isoform 1 {ECO:0000313|EMBL:EOY13249.1} OS=Theobroma cacao (Cacao) PE=4 SV=1	PREDICTED: dol-P-Man:Man(6)GlcNAc(2)-PP-Dol alpha-1,2-mannosyltransferase [Nelumbo nucifera]
evm.model.group3.1215	--	--	--	K19937|0.0|vvi:100241866|K19937 Rab3 GTPase-activating protein non-catalytic subunit | (RefSeq) rab3 GTPase-activating protein non-catalytic subunit	[U]	Intracellular trafficking, secretion, and vesicular transport	--	--	Putative uncharacterized protein {ECO:0000313|EMBL:CBI20190.3} OS=Vitis vinifera (Grape) PE=4 SV=1	PREDICTED: rab3 GTPase-activating protein non-catalytic subunit-like [Nelumbo nucifera]
evm.model.group3.1342	[J]	Translation, ribosomal structure and biogenesis	--	K02968|7e-70|vvi:100265925|K02968 small subunit ribosomal protein S20 | (RefSeq) 30S ribosomal protein S20, chloroplastic	--	--	--	30S ribosomal protein S20, chloroplastic (Precursor) GN=RPS20 OS=Arabidopsis thaliana (Mouse-ear cress) PE=2 SV=1	30S ribosomal protein S20 isoform 1 {ECO:0000313|EMBL:EOY13088.1} OS=Theobroma cacao (Cacao) PE=3 SV=1	PREDICTED: 30S ribosomal protein S20, chloroplastic [Nelumbo nucifera]
evm.model.group3.1384	--	--	--	--	--	--	--	Heme-binding-like protein At3g10130, chloroplastic (Precursor) GN=At3g10130 OS=Arabidopsis thaliana (Mouse-ear cress) PE=2 SV=1	Heme-binding protein, putative {ECO:0000313|EMBL:EOY13677.1} OS=Theobroma cacao (Cacao) PE=4 SV=1	PREDICTED: heme-binding protein 2-like [Nelumbo nucifera]
evm.model.group3.2205	[J]	Translation, ribosomal structure and biogenesis	--	--	--	--	--	30S ribosomal protein S1, chloroplastic (Precursor) GN=RPS1 OS=Spinacia oleracea (Spinach) PE=1 SV=1	Uncharacterized protein {ECO:0000313|EMBL:ERN11814.1} OS=Amborella trichopoda PE=4 SV=1	PREDICTED: 30S ribosomal protein S1, chloroplastic isoform X2 [Elaeis guineensis]
evm.model.group3.2228	[J]	Translation, ribosomal structure and biogenesis	--	--	[J]	Translation, ribosomal structure and biogenesis	--	Phenylalanine--tRNA ligase, chloroplastic/mitochondrial (Precursor) GN=At3g58140 OS=Arabidopsis thaliana (Mouse-ear cress) PE=2 SV=1	Uncharacterized protein {ECO:0000313|EMBL:EMJ12924.1} OS=Prunus persica (Peach) PE=3 SV=1	PREDICTED: phenylalanine--tRNA ligase, chloroplastic/mitochondrial [Nelumbo nucifera]
evm.model.group3.396	2-polyprenyl-6-methoxyphenol hydroxylase and related FAD-dependent oxidoreductases	;;	--	--	[HC]	--	--	--	Uncharacterized protein {ECO:0000313|EMBL:EMJ26401.1} OS=Prunus persica (Peach) PE=4 SV=1	hypothetical protein PRUPE_ppa002076mg [Prunus persica]
evm.model.group3.53	[T]	Signal transduction mechanisms	--	--	[TR]	--	--	Uncharacterized protein At1g18480 GN=At1g18480 OS=Arabidopsis thaliana (Mouse-ear cress) PE=2 SV=1	Putative uncharacterized protein {ECO:0000313|EMBL:CCB48033.1} OS=Vitis vinifera (Grape) PE=4 SV=1	PREDICTED: uncharacterized protein At1g18480 [Nelumbo nucifera]
evm.model.group3.798	--	--	--	--	[I]	Lipid transport and metabolism	--	Probable 3-beta-hydroxysteroid-Delta(8),Delta(7)-isomerase OS=Oryza sativa subsp. japonica (Rice) PE=2 SV=1	Uncharacterized protein {ECO:0000313|EMBL:ESR37076.1} OS=Citrus clementina PE=4 SV=1	hypothetical protein CICLE_v10029256mg [Citrus clementina]
evm.model.group4.1161	[J]	Translation, ribosomal structure and biogenesis	Molecular Function: GTP binding (GO:0005525);;	--	[T]	Signal transduction mechanisms	--	Developmentally-regulated G-protein 3 GN=F23K16.150 OS=Arabidopsis thaliana (Mouse-ear cress) PE=1 SV=1	Putative uncharacterized protein {ECO:0000313|EMBL:ADE77191.1} OS=Picea sitchensis (Sitka spruce) PE=2 SV=1	unknown [Picea sitchensis]
evm.model.group4.1170	[G]	Carbohydrate transport and metabolism	--	--	--	--	--	4-alpha-glucanotransferase, chloroplastic/amyloplastic (Precursor) GN=DPEP OS=Solanum tuberosum (Potato) PE=1 SV=1	4-alpha-glucanotransferase {ECO:0000256|RuleBase:RU361207} OS=Prunus persica (Peach) PE=3 SV=1	PREDICTED: 4-alpha-glucanotransferase, chloroplastic/amyloplastic isoform X1 [Nelumbo nucifera]
evm.model.group4.1450	--	--	--	K03249|0.0|vvi:100249540|K03249 translation initiation factor 3 subunit F | (RefSeq) eukaryotic translation initiation factor 3 subunit F	[J]	Translation, ribosomal structure and biogenesis	--	Eukaryotic translation initiation factor 3 subunit F {ECO:0000255|HAMAP-Rule:MF_03005} GN=TIF3F1 OS=Arabidopsis thaliana (Mouse-ear cress) PE=1 SV=1	Eukaryotic translation initiation factor 3 subunit F {ECO:0000256|HAMAP-Rule:MF_03005} OS=Vitis vinifera (Grape) PE=3 SV=1	PREDICTED: eukaryotic translation initiation factor 3 subunit F isoform X2 [Elaeis guineensis]
evm.model.group4.1526	--	--	--	--	--	--	--	Uncharacterized protein At1g47420, mitochondrial (Precursor) GN=At1g47420 OS=Arabidopsis thaliana (Mouse-ear cress) PE=1 SV=1	Uncharacterized protein {ECO:0000313|EMBL:ERN13758.1} OS=Amborella trichopoda PE=4 SV=1	PREDICTED: uncharacterized protein At1g47420, mitochondrial-like [Nelumbo nucifera]
evm.model.group4.153	--	--	--	--	[S]	Function unknown	--	--	Putative uncharacterized protein {ECO:0000313|EMBL:CCB60549.1} OS=Vitis vinifera (Grape) PE=4 SV=1	PREDICTED: coiled-coil domain-containing protein 124-like isoform X1 [Nelumbo nucifera]
evm.model.group4.1635	[K]	Transcription	--	K10268|0.0|vvi:100241300|K10268 F-box and leucine-rich repeat protein 2/20 | (RefSeq) F-box/LRR-repeat protein 20	[R]	General function prediction only	--	F-box/LRR-repeat protein 4 GN=FBL4 OS=Arabidopsis thaliana (Mouse-ear cress) PE=2 SV=1	Putative uncharacterized protein {ECO:0000313|EMBL:CCB58882.1} OS=Vitis vinifera (Grape) PE=4 SV=1	PREDICTED: F-box/LRR-repeat protein 4 [Nelumbo nucifera]
evm.model.group4.1720	--	--	--	K14773|1e-56|vvi:100251430|K14773 U3 small nucleolar RNA-associated protein 23 | (RefSeq) rRNA-processing protein UTP23 homolog	[R]	General function prediction only	--	--	Uncharacterized protein {ECO:0000313|EnsemblPlants:GSMUA_Achr7P04270_001} OS=Musa acuminata subsp. malaccensis (Wild banana) PE=4 SV=1	PREDICTED: rRNA-processing protein UTP23 homolog [Vitis vinifera]
evm.model.group4.1805	Ferredoxin subunit of nitrite reductase or a ring-hydroxylating dioxygenase	;;	--	--	--	--	--	--	Putative uncharacterized protein {ECO:0000313|EMBL:CBI31354.3} OS=Vitis vinifera (Grape) PE=4 SV=1	PREDICTED: uncharacterized protein LOC104586479 isoform X2 [Nelumbo nucifera]
evm.model.group4.1807	[I]	Lipid transport and metabolism	--	--	[R]	General function prediction only	--	--	Uncharacterized protein {ECO:0000313|EMBL:ERM99664.1} OS=Amborella trichopoda PE=4 SV=1	hypothetical protein AMTR_s00099p00034920 [Amborella trichopoda]
evm.model.group4.1842	NAD(P)-dependent dehydrogenase	;; ;;	--	--	[R]	General function prediction only	--	NADPH-dependent pterin aldehyde reductase {ECO:0000303|PubMed:17550420} OS=Arabidopsis thaliana (Mouse-ear cress) PE=1 SV=1	Putative uncharacterized protein {ECO:0000313|EMBL:CCB55007.1} OS=Vitis vinifera (Grape) PE=3 SV=1	PREDICTED: 3-oxoacyl-[acyl-carrier-protein] reductase, chloroplastic isoform X2 [Nelumbo nucifera]
evm.model.group4.1893	[L]	Replication, recombination and repair	--	--	[L]	Replication, recombination and repair	--	Replication factor C subunit 3 OS=Oryza sativa subsp. japonica (Rice) PE=2 SV=1	Replication factor C subunit 5 {ECO:0000313|EMBL:EXC75062.1} OS=Morus notabilis PE=4 SV=1	PREDICTED: replication factor C subunit 3 [Nelumbo nucifera]
evm.model.group4.1904	[G]	Carbohydrate transport and metabolism	--	--	[G]	Carbohydrate transport and metabolism	--	Beta-galactosidase 3 (Precursor) OS=Oryza sativa subsp. japonica (Rice) PE=3 SV=1	Beta-galactosidase {ECO:0000256|RuleBase:RU000675} OS=Camellia sinensis (Tea) PE=2 SV=1	PREDICTED: beta-galactosidase 10 isoform X1 [Nelumbo nucifera]
evm.model.group4.216	--	--	--	K14297|0.0|vvi:100257675|K14297 nuclear pore complex protein Nup98-Nup96 | (RefSeq) nuclear pore complex protein NUP96	[YU]	--	--	Nuclear pore complex protein NUP96 {ECO:0000303|PubMed:21189294} OS=Arabidopsis thaliana (Mouse-ear cress) PE=1 SV=1	Suppressor of auxin resistance 3 {ECO:0000313|EMBL:EOY26007.1} OS=Theobroma cacao (Cacao) PE=4 SV=1	PREDICTED: nuclear pore complex protein Nup96 homolog [Nelumbo nucifera]
evm.model.group4.2179	--	--	--	K12864|0.0|vvi:100261020|K12864 beta-catenin-like protein 1 | (RefSeq) beta-catenin-like protein 1	[S]	Function unknown	--	--	Putative uncharacterized protein {ECO:0000313|EMBL:CCB62780.1} OS=Vitis vinifera (Grape) PE=4 SV=1	PREDICTED: beta-catenin-like protein 1 [Nelumbo nucifera]
evm.model.group4.26	[T]	Signal transduction mechanisms	Biological Process: response to stress (GO:0006950);; Cellular Component: chloroplast stroma (GO:0009570);;	--	--	--	--	--	Putative uncharacterized protein {ECO:0000313|EMBL:EAZ09930.1} OS=Oryza sativa subsp. indica (Rice) PE=4 SV=1	Os09g0541700 [Oryza sativa Japonica Group]
evm.model.group4.683	[J]	Translation, ribosomal structure and biogenesis	--	K11294|5e-144|vvi:100251369|K11294 nucleolin | (RefSeq) 31 kDa ribonucleoprotein, chloroplastic	[R]	General function prediction only	--	Nucleolin 2 GN=OSJNBa0058K23.21 OS=Oryza sativa subsp. japonica (Rice) PE=2 SV=2	Putative uncharacterized protein {ECO:0000313|EMBL:CBI31720.3} OS=Vitis vinifera (Grape) PE=4 SV=1	PREDICTED: protein gar2 [Nelumbo nucifera]
evm.model.group4.879	[K]	Transcription	--	K03015|4e-120|osa:4338726|K03015 DNA-directed RNA polymerase II subunit RPB7 | (RefSeq) DNA-directed RNA polymerase II subunit RPB7	[K]	Transcription	--	DNA-directed RNA polymerase II subunit RPB7 OS=Glycine max (Soybean) PE=2 SV=1	Uncharacterized protein {ECO:0000313|EnsemblPlants:GSMUA_Achr1P04450_001} OS=Musa acuminata subsp. malaccensis (Wild banana) PE=4 SV=1	PREDICTED: DNA-directed RNA polymerase II subunit RPB7 [Nelumbo nucifera]
evm.model.group5.1471	--	--	--	--	--	--	--	Blue copper protein (Precursor) OS=Pisum sativum (Garden pea) PE=2 SV=1	Cupredoxin superfamily protein {ECO:0000313|EMBL:EOY02766.1} OS=Theobroma cacao (Cacao) PE=4 SV=1	Cupredoxin superfamily protein [Theobroma cacao]
evm.model.group5.1997	[J]	Translation, ribosomal structure and biogenesis	--	K02888|7e-73|vvi:100245717|K02888 large subunit ribosomal protein L21 | (RefSeq) 50S ribosomal protein L21, mitochondrial	[J]	Translation, ribosomal structure and biogenesis	--	50S ribosomal protein L21, mitochondrial (Precursor) GN=RPL21M OS=Arabidopsis thaliana (Mouse-ear cress) PE=2 SV=1	Uncharacterized protein {ECO:0000313|EnsemblPlants:GSMUA_Achr9P06220_001} OS=Musa acuminata subsp. malaccensis (Wild banana) PE=3 SV=1	PREDICTED: 50S ribosomal protein L21, mitochondrial [Nelumbo nucifera]
evm.model.group5.2095	[J]	Translation, ribosomal structure and biogenesis	--	--	[M]	Cell wall/membrane/envelope biogenesis	--	UDP-N-acetylglucosamine diphosphorylase 2 GN=F19I3.25 OS=Arabidopsis thaliana (Mouse-ear cress) PE=1 SV=1	Putative uncharacterized protein {ECO:0000313|EMBL:CBI30811.3} OS=Vitis vinifera (Grape) PE=3 SV=1	PREDICTED: uncharacterized protein LOC104590543 [Nelumbo nucifera]
evm.model.group5.2101	--	--	--	--	[R]	General function prediction only	--	Pentatricopeptide repeat-containing protein At4g02750 GN=PCMP-H24 OS=Arabidopsis thaliana (Mouse-ear cress) PE=3 SV=1	Uncharacterized protein {ECO:0000313|EMBL:EMJ11519.1} OS=Prunus persica (Peach) PE=4 SV=1	PREDICTED: pentatricopeptide repeat-containing protein At4g02750 [Nelumbo nucifera]
evm.model.group5.327	--	--	--	--	--	--	--	--	Uncharacterized protein {ECO:0000313|EMBL:EMJ01798.1} OS=Prunus persica (Peach) PE=4 SV=1	PREDICTED: uncharacterized protein LOC104589156 isoform X1 [Nelumbo nucifera]
evm.model.group5.596	[O]	Posttranslational modification, protein turnover, chaperones	--	--	[O]	Posttranslational modification, protein turnover, chaperones	--	Protease Do-like 10, mitochondrial (Precursor) GN=DEGP10 OS=Arabidopsis thaliana (Mouse-ear cress) PE=2 SV=1	DegP protease 10 isoform 1 {ECO:0000313|EMBL:EOY08916.1} OS=Theobroma cacao (Cacao) PE=4 SV=1	PREDICTED: protease Do-like 10, mitochondrial [Elaeis guineensis]
evm.model.group5.602	--	--	--	--	[S]	Function unknown	--	--	Uncharacterized protein {ECO:0000313|EMBL:EYU46075.1} OS=Erythranthe guttata (Yellow monkey flower) PE=4 SV=1	PREDICTED: uncharacterized protein LOC104612174 [Nelumbo nucifera]
evm.model.group6.1335	[R]	General function prediction only	--	--	--	--	--	--	Putative uncharacterized protein {ECO:0000313|EMBL:CBI24463.3} OS=Vitis vinifera (Grape) PE=4 SV=1	PREDICTED: uncharacterized protein LOC104596209 [Nelumbo nucifera]
evm.model.group6.2175	[E]	Amino acid transport and metabolism	--	K18151|0.0|vvi:100261431|K18151 ureidoglycolate amidohydrolase [EC:3.5.1.116] | (RefSeq) ureidoglycolate hydrolase	--	--	--	Ureidoglycolate hydrolase (Precursor) GN=K9D7.10 OS=Arabidopsis thaliana (Mouse-ear cress) PE=1 SV=1	Uncharacterized protein {ECO:0000313|EMBL:EMJ24128.1} OS=Prunus persica (Peach) PE=4 SV=1	hypothetical protein PRUPE_ppa005238mg [Prunus persica]
evm.model.group6.449	--	--	--	--	[R]	General function prediction only	--	Pentatricopeptide repeat-containing protein At4g13650 GN=PCMP-H42 OS=Arabidopsis thaliana (Mouse-ear cress) PE=2 SV=2	Putative uncharacterized protein {ECO:0000313|EMBL:CCB55192.1} OS=Vitis vinifera (Grape) PE=4 SV=1	PREDICTED: pentatricopeptide repeat-containing protein At4g13650 [Elaeis guineensis]
evm.model.group6.680	--	--	--	--	--	--	--	--	Uncharacterized protein {ECO:0000313|EMBL:KDP42950.1} OS=Jatropha curcas (Barbados nut) PE=4 SV=1	PREDICTED: uncharacterized protein LOC105034910 [Elaeis guineensis]
evm.model.group6.740	[O]	Posttranslational modification, protein turnover, chaperones	--	--	--	--	--	Probable zinc metalloprotease EGY1, chloroplastic (Precursor) GN=T25C13.100 OS=Arabidopsis thaliana (Mouse-ear cress) PE=2 SV=1	Uncharacterized protein {ECO:0000313|EnsemblPlants:GSMUA_Achr6P29910_001} OS=Musa acuminata subsp. malaccensis (Wild banana) PE=4 SV=1	PREDICTED: probable zinc metalloprotease EGY1, chloroplastic isoform X1 [Phoenix dactylifera]
evm.model.group7.106	--	--	--	K11593|0.0|vvi:100264433|K11593 eukaryotic translation initiation factor 2C | (RefSeq) protein argonaute 7	[J]	Translation, ribosomal structure and biogenesis	--	Protein argonaute 7 GN=OSJNBa0034E08.23 OS=Oryza sativa subsp. japonica (Rice) PE=2 SV=2	Protein argonaute {ECO:0000256|RuleBase:RU361178} OS=Vitis vinifera (Grape) PE=3 SV=1	PREDICTED: protein argonaute 7 [Vitis vinifera]
evm.model.group7.1391	--	--	Molecular Function: DNA binding (GO:0003677);; Cellular Component: nucleus (GO:0005634);; Molecular Function: zinc ion binding (GO:0008270);; Biological Process: chloroplast organization (GO:0009658);; Biological Process: myo-inositol hexakisphosphate biosynthetic process (GO:0010264);; Biological Process: positive regulation of transcription, DNA-templated (GO:0045893);;	--	--	--	--	--	Putative uncharacterized protein {ECO:0000313|EMBL:CAN75527.1} OS=Vitis vinifera (Grape) PE=4 SV=1	hypothetical protein VITISV_043600 [Vitis vinifera]
evm.model.group7.1437	[R]	General function prediction only	--	--	--	--	--	Rhodanese-like domain-containing protein 7 GN=STR7 OS=Arabidopsis thaliana (Mouse-ear cress) PE=2 SV=1	Putative uncharacterized protein {ECO:0000313|EMBL:CCB49778.1} OS=Vitis vinifera (Grape) PE=3 SV=1	PREDICTED: rhodanese-like domain-containing protein 7 [Vitis vinifera]
evm.model.group7.406	--	--	--	--	--	--	--	--	Uncharacterized protein {ECO:0000313|EMBL:AFW82880.1, ECO:0000313|EnsemblPlants:GRMZM2G113340_P01} OS=Zea mays (Maize) PE=2 SV=1	PREDICTED: uncharacterized protein LOC104601062 [Nelumbo nucifera]
evm.model.group7.447	[K]	Transcription	--	--	[J]	Translation, ribosomal structure and biogenesis	--	Ribonuclease II, chloroplastic/mitochondrial (Precursor) GN=T1E22.10 OS=Arabidopsis thaliana (Mouse-ear cress) PE=2 SV=1	Putative uncharacterized protein {ECO:0000313|EMBL:CBI30546.3} OS=Vitis vinifera (Grape) PE=4 SV=1	PREDICTED: ribonuclease II, chloroplastic/mitochondrial [Nelumbo nucifera]
evm.model.group7.474	--	--	--	--	--	--	--	Outer envelope pore protein 16, chloroplastic GN=OEP16 OS=Pisum sativum (Garden pea) PE=1 SV=1	Putative uncharacterized protein {ECO:0000313|EMBL:EEC78389.1} OS=Oryza sativa subsp. indica (Rice) PE=4 SV=1	PREDICTED: outer envelope pore protein 16, chloroplastic-like [Nelumbo nucifera]
evm.model.group7.717	--	--	--	--	[S]	Function unknown	--	Elongator complex protein 6 GN=ELP6 OS=Arabidopsis thaliana (Mouse-ear cress) PE=1 SV=1	Uncharacterized protein {ECO:0000313|EMBL:ESR49419.1} OS=Citrus clementina PE=4 SV=1	PREDICTED: elongator complex protein 6 [Nelumbo nucifera]
evm.model.group7.911	[O]	Posttranslational modification, protein turnover, chaperones	--	--	[O]	Posttranslational modification, protein turnover, chaperones	--	Monothiol glutaredoxin-S16, chloroplastic (Precursor) GN=GRXS16 OS=Arabidopsis thaliana (Mouse-ear cress) PE=1 SV=2	Uncharacterized protein {ECO:0000313|EMBL:EMJ06854.1} OS=Prunus persica (Peach) PE=4 SV=1	PREDICTED: monothiol glutaredoxin-S16, chloroplastic [Nelumbo nucifera]
evm.model.group7.952	--	--	--	--	[C]	Energy production and conversion	--	Mitochondrial succinate-fumarate transporter 1 GN=SFC1 OS=Arabidopsis thaliana (Mouse-ear cress) PE=2 SV=1	Mitochondrial substrate carrier family protein {ECO:0000313|EMBL:EEF04752.2} OS=Populus trichocarpa (Western balsam poplar) PE=3 SV=2	PREDICTED: mitochondrial succinate-fumarate transporter 1 [Populus euphratica]
evm.model.group8.1132	[E]	Amino acid transport and metabolism	Molecular Function: ornithine carbamoyltransferase activity (GO:0004585);; Biological Process: purine nucleotide biosynthetic process (GO:0006164);; Biological Process: ornithine metabolic process (GO:0006591);; Cellular Component: chloroplast stroma (GO:0009570);; Molecular Function: amino acid binding (GO:0016597);; Biological Process: ovule development (GO:0048481);;	K00611|0.0|vvi:100243725|K00611 ornithine carbamoyltransferase [EC:2.1.3.3] | (RefSeq) ornithine carbamoyltransferase, chloroplastic	[E]	Amino acid transport and metabolism	--	Ornithine carbamoyltransferase, chloroplastic (Precursor) GN=ARGF OS=Pisum sativum (Garden pea) PE=2 SV=1	Putative uncharacterized protein {ECO:0000313|EMBL:CBI19723.3} OS=Vitis vinifera (Grape) PE=3 SV=1	PREDICTED: ornithine carbamoyltransferase, chloroplastic [Vitis vinifera]
evm.model.group8.1335	--	--	--	--	[S]	Function unknown	--	--	Uncharacterized protein {ECO:0000313|EMBL:EEE98563.1} OS=Populus trichocarpa (Western balsam poplar) PE=4 SV=1	PREDICTED: uncharacterized protein C9orf78 [Populus euphratica]
evm.model.group8.1350	--	--	--	K10523|0.0|vvi:100243007|K10523 speckle-type POZ protein | (RefSeq) BTB/POZ domain-containing protein At1g55760	[DR]	--	--	BTB/POZ domain-containing protein At1g55760 GN=At1g55760 OS=Arabidopsis thaliana (Mouse-ear cress) PE=2 SV=1	BTB/POZ domain-containing protein {ECO:0000313|EMBL:AIU50099.1} (Fragment) OS=Magnolia denudata (Lily tree) PE=2 SV=1	BTB/POZ domain-containing protein, partial [Magnolia denudata]
evm.model.group8.1386	--	--	--	--	--	--	--	--	Regulatory protein recX {ECO:0000313|EMBL:EXB97667.1} OS=Morus notabilis PE=3 SV=1	PREDICTED: uncharacterized protein LOC104589810 [Nelumbo nucifera]
evm.model.group8.220	[K]	Transcription	--	K10908|0.0|vvi:100250202|K10908 DNA-directed RNA polymerase, mitochondrial [EC:2.7.7.6] | (RefSeq) DNA-directed RNA polymerase 3, chloroplastic	[KL]	--	--	DNA-directed RNA polymerase 3, chloroplastic (Precursor) GN=RPOT3 OS=Nicotiana sylvestris (Wood tobacco) PE=2 SV=1	DNA-directed RNA polymerase {ECO:0000256|RuleBase:RU003805} OS=Musa acuminata subsp. malaccensis (Wild banana) PE=3 SV=1	PREDICTED: DNA-directed RNA polymerase 3, chloroplastic isoform X1 [Nelumbo nucifera]
evm.model.group8.723	[R]	General function prediction only	--	K12880|0.0|vvi:100241262|K12880 THO complex subunit 3 | (RefSeq) THO complex subunit 3	[S]	Function unknown	--	THO complex subunit 3 GN=MDA7.19 OS=Arabidopsis thaliana (Mouse-ear cress) PE=1 SV=1	Uncharacterized protein {ECO:0000313|EMBL:KCW68335.1} OS=Eucalyptus grandis (Flooded gum) PE=4 SV=1	PREDICTED: THO complex subunit 3 [Nelumbo nucifera]
evm.model.group8.91	--	--	Cellular Component: anaphase-promoting complex (GO:0005680);; Biological Process: regulation of mitotic metaphase/anaphase transition (GO:0030071);; Biological Process: anaphase-promoting complex-dependent proteasomal ubiquitin-dependent protein catabolic process (GO:0031145);;	--	[DO]	--	--	Anaphase-promoting complex subunit 4 GN=APC4 OS=Arabidopsis thaliana (Mouse-ear cress) PE=2 SV=2	Putative uncharacterized protein {ECO:0000313|EMBL:CBI23321.3} OS=Vitis vinifera (Grape) PE=4 SV=1	PREDICTED: anaphase-promoting complex subunit 4-like isoform X1 [Vitis vinifera]
evm.model.group9.798	[F]	Nucleotide transport and metabolism	--	--	--	--	--	Formate--tetrahydrofolate ligase OS=Spinacia oleracea (Spinach) PE=1 SV=3	10-formyltetrahydrofolate synthetase family protein {ECO:0000313|EMBL:EEE82459.1} OS=Populus trichocarpa (Western balsam poplar) PE=3 SV=1	PREDICTED: formate--tetrahydrofolate ligase [Populus euphratica]

## Sheet: Table S10
Table S10. Functional annotation of the M. hypoleuca protein-coding genes and duplicated genes .
Database		M.hypoleuca
		Annotated Num	Annotated Percent(%)
NR		26178	77.3
Swiss-Prot		26454	78.1
KEGG		13455	39.7
InterPro	All	23411	69.11
	Pfam	17984	76.8
	GO	12937	55.3
Annotated		26179	0.7728
Total		33873	-
KOG_Class_Name	Translation, ribosomal structure and biogenesis	RNA processing and modification	Transcription	Replication, recombination and repair	Chromatin structure and dynamics	Cell cycle control, cell division, chromosome partitioning	Nuclear structure	Defense mechanisms	Signal transduction mechanisms	Cell wall/membrane/envelope biogenesis	Cell motility	Cytoskeleton	Extracellular structures	Intracellular trafficking, secretion, and vesicular transport	Posttranslational modification, protein turnover, chaperones	Energy production and conversion	Carbohydrate transport and metabolism	Amino acid transport and metabolism	Nucleotide transport and metabolism	Coenzyme transport and metabolism	Lipid transport and metabolism	Inorganic ion transport and metabolism	Secondary metabolites biosynthesis, transport and catabolism	General function prediction only	Function unknown
Numbers	874	1030	939	461	361	571	77	154	1488	212	8	351	38	858	1743	640	917	779	178	138	647	527	924	2946	869
KOG_Class_Name	antioxidant activity	binding	biological adhesion	biological phase	biological regulation	catalytic activity	cell	cell junction	cell part	cellular component organization or biogenesis	cellular process	developmental process	electron carrier activity	enzyme regulator activity	extracellular region	growth	guanyl-nucleotide exchange factor activity	immune system process	localization	macromolecular complex	membrane	membrane part	membrane-enclosed lumen	metabolic process
WGD	4	162			59	169	100	2	100	19	163	18	8	4	9	8		4	51	41	70	41	2	209
DSD	18	556	1	1	139	655	385	10	387	87	608	47	25	8	19	9	2	13	142	143	207	112	9	797
TRD	2	214	1		69	196	142	4	142	43	225	25	5	2	7	5	1	4	63	43	88	47	3	240
TD	7	99			8	162	36		37	4	66	1	6	1	11	1			13	9	21	8		169
PD	8	135			13	215	50	1	50	12	98	8	15	2	9	2		1	21	16	31	19	2	225
KEGG-pathway	TD	PD	DSD	TRD	WGD
Phenylpropanoid biosynthesis	67	52	108	13	4
Plant-pathogen interaction	42	59	122	28	19
Glutathione metabolism	22	16	49	7	11
Flavonoid biosynthesis	15	10	22	7	5
Cyanoamino acid metabolism	13	16	44	6	1
alpha-Linolenic acid metabolism	12	30	37	8	5
Monoterpenoid biosynthesis	12	4	9	1	2
Biosynthesis of amino acids	12	14	135	47	42
Peroxisome	12	3	52	15	14
Carbon metabolism	11	11	128	39	48
RNA degradation	11	12	108	28	13
Galactose metabolism	10	7	28	11	12
Endocytosis	10	16	121	38	37
Sesquiterpenoid and triterpenoid biosynthesis	2	18	21	1	3
Fatty acid degradation	6	11	42	8	9
Glycerophospholipid metabolism	8	1	28	16	23
RNA transport	8	9	195	24	32
Ether lipid metabolism	7	1	9	4	5
Fatty acid biosynthesis	4	18	34	4	5

[truncated: 8 more sheets: Table S11, Table S12, Table S13, Table S14, Table S15, Table S16, Table S17, Table S18]
